# Supplementary material for: Meta-analysis of Montreal cognitive assessment diagnostic accuracy in amnestic mild cognitive impairment
Source: Front Psychol. 2024 Feb 13;15:1369766. doi: 10.3389/fpsyg.2024.1369766 (PMC10896827; doi:10.3389/fpsyg.2024.1369766)
Supplement: Supplementary file 1 [file Table_1.XLSX]

## Sheet: Data
study	admin_language	region	analysis	auc_value	se_value	cutpoint	cu_sample_size	cu_moca_mean	cu_moca_sd	cu_age_mean	cu_age_sd	cu_education_mean	cu_education_sd	mci_sample_size	mci_moca_mean	mci_moca_sd	mci_age_mean	mci_age_sd	mci_education_mean	mci_education_sd
Ahmed et al (2012)	English	North America	Both	0.89	0.05	24	20	27.1	2.8	77.4	4	14.7	2.9	15	21.7	3.3	80.9	7.2	13.1	3
Aycicek et al (2020)	Turkish		Mean Diff	0.91		20	91	22.78	3.2	71				54	14.17	5.094	75
Bartos et al (2018)	Czech	Europe	Mean Diff	0.89		25	226	26	3	72	8	14	3	48	21	4	72	7	14	2
Bello-Lepe et al (2020)	Spanish	South America	Mean Diff	0.9		20	113	23.74	3.21	71.49	7.64			65	17.2	4.11	76.92	8.71
Cecato et al (2016)	Portuguese	Europe	AUC	0.93	0.03	24	39			71.63	6.87			44			76.65	6.99
Cesar et al (2019)	Portuguese	Europe	Mean Diff	0.73		19	385	19.06	4.88					135	15.09	4.57
Chiu et al (2017)	Cantonese	Asia	Mean Diff	0.84		22	99	23.1	3.4	75.4	6.6	6.5	3.8	128	18.3	3.4	76.4	6.8	5.6	4.6
Chu et al (2015)	Cantonese	Asia	Mean Diff	0.85		23	115	24.4	3.2	72.2	6.1	6.97	4.69	87	18.7	4.6	77.2	6.3	4.62	5.19
Clarnett et al (2017)	English	North America	AUC	0.94	0.02	23	41							72
Cummings-Vaughn et al (2014)	English	North America	Both	0.77	0.05	24	51	25.8	2.9	77	7.5			57	22.8	3.3	78.8	6.7
Dautzenburg et al (2020)	Dutch	Europe	Both	0.7	0.02	21	459	23.5	4.2	71.3	7.3			153	20.9	3.8	73.9	8
Delgado et al., 2019	Spanish	South America	Both	0.9	0.03	21	104	24.2	3.7	72.3	5.4	11.4	4.2	24	17	3.9	75.3	7.8	9.2	3.8
Dong et al (2013)	Mandarin and Malay	Asia	Both	0.94	0.02	24	128	24.3	2.8	67.4	4.8	7.9	5	83	16.4	4.3	74.3	5.5	3	3.8
Freitas et al (2013)	Portuguese	Europe	Both	0.86	0.01	22	90	23.6	3.2	69.6	7.1	6.5	4.5	90	18.3	3.9	70.5	8	6.5	4.6
Freud et al (2020)	Russian		Mean Diff			25	80	24.3	3.74	80.1	7.1			80	20.2	3.07	75.9	5.3
Fujiwara et al (2010)	Japanese	Asia	AUC	0.95	0.03	25	36			76.4	3.3	12.3	2.3	30			77.3	6.3	11.5	3.1
Goldstein et al (2014)	English	North America	Both	0.81	0.06	24	16	25.1	2.9	65.8	7.7	13.4	3.1	38	19.8	4.2	71.9	8.9	10.9	2.4
Gonzales et al (2021)	English	North America	Mean Diff				3905	25.98	2.95	67.96	10.36	16.4	2.5	2362	22	4.58	70.43	9.04	16.1	2.7
Humrungrojn et al (2021)	Thai	Asia	Both	0.81	0.04	24	60	28.5	1.76	67.88	6.39	12.4	5	61	26.2	2.2	72.11	6.95	10	5.5
Janelidze et al (2017)	Georgian		Mean Diff	0.88		22	46	26.3	2.5	57.7	10.8	11.5	0.5	20	19.2	1.8	62.8	11.5	11.6	0.5
Julayanont et al (2015)	English	North America	Both	0.9	0.03	25	43	26.6	1.9	66.6	6.7	3.6	1.1	42	22.9	2.1	70.2	6.6	2.9	1.7
Kaya et al (2014)	Turkish		Both	0.85	0.02		246	23.27	3.06	68	10.34			114	18.91	3.3	74.2	8.83
Larner (2012)	English	North America	Both	0.91	0.02	20	85	25.2	3.2					29	18.3	4.5
Lee et al (2018)	Mandarin	Asia	Both	0.94	0.03		35	24.51	2.47	73.64	6.39	10.03	3.85	36	16.61	5.05	76.22	7.41	6.83	4.87
Li et al (2018)	Mandarin	Asia	Both	0.82	0.07	24	53	25.79	2.25	70.19	9.12	14.1	2.36	56	20.9	3.29	75.18	7.12	13.93	3.22
Liew et al (2015)	English	North America	Both	0.77	0.05	25	146	25.2	2.13	64.9	7			41	21.6	4	71.8	6.71
Lifshitz et al (2012)	Hebrew		Mean Diff	0.96		26	80	26.73	1.94	71.3	4.65			74	20.3	3.31	76.3	5.61
Liu et al (2021)	Mandarin	Asia	AUC	0.74	0.05	23	50			68	8.19			50			67.7	10.79
Lu et al (2011)	Mandarin	Asia	AUC	0.9	0.005	25	6283	23.8		73		6.7		1687	14.1		75.1		3.5
Malek-Ahmadi et al (2014)	English	North America	AUC	0.71	0.05		77			82.59	7.67	14.55	2.41	39			80.54	8.43	14.77	2.53
Masika et al (2021)	Kiswahili		Both	0.69	0.07	19	19	20.1	5.4	69.3	5.8	6.1	3.9	42	15.9	5.9	70.4	8	3.6	3.1
Mellor et al (2016)	Mandarin	Asia	Both	0.9	0.01	24	708	27.61	2.71	72.54	8.4	9.12	4.36	267	21.35	5.52	76.49	7.71	5.17	4.78
Memoria et al (2012)	Portuguese	Europe	Both	0.82	0.06		28	26.32	2.88	72.46	5.28	13.67	4.61	30	22.05	3.32	74.66	5.65	9.7	4.96
Ng et al (2015)	Malay	Asia	Both	0.5	0.05		88	26.5	3.2					46	26.8	2.7
O'Caoimh et al (2016)	English	Europe	AUC	0.84	0.06	24	101							103
Pan et al (2022)	Mandarin	Asia	Both	0.92	0.01	23	431	26.27	3.52	66.52	9.32	12.85	3.32	285	20.52	5.08	72.12	10.45	11.67	4.01
Paterson et al (2022)	English	North America	Both	0.71	0.05		40	25	2.3	74	7	16	2.4	51	24	2.6	75	5.7	15	2.5
Peixoto et al (2018)	Portuguese	Europe	Both	0.78	0.05	22	30	26.25	2.5	68.6	6.2	5.6	3	30	21.55	4.93	67.2	9.3	5.5	2.3
Pinto et al (2019)	Portuguese	Europe	AUC	0.95	0.02
Rashedi et al (2021)	Farsi		Mean Diff	0.85		22	59	24.5	2.95	62.55	6.7	11.67	5.1	40	19.32	4.02	68.1	8.8	8.19	6.1
Roalf et al (2013)	English	North America	Both	0.89	0.02	25	140	26.83	2.64	71.19	9.2	15.91	3.03	126	20.94	4.5	72.29	8.12	14.86	4.2
Rodriguez-Salgado et al (2021)	Spanish		Both	0.73	0.06		53	27.1	2.2	70.4	5.9	16.2	4.1	46	25.3	2.3	72.7	7.5	14.2	4.1
Rossetti et al (2019)	English	North America	Both	0.83	0.04	24	45	25.47	2.13	62.33	6.76	14.36	2.51	90	21.26	3.85	64.76	5.87	13.07	2.37
Senda et al (2020)	Japanese	Asia	Both	0.83	0.04		50	25.6	2.7	64.9	12	13.1	2.3	94	21.6	3	73.5	8.3	12.4	2.7
Serrano et al (2020)	Spanish	South America	Both	0.88	0.02	25	155	25.46	2.2	71.47	6.2	11.2	3.4	158	20.6	3.5	72.6	6.25	10.67	3.2
Sokolowska et al (2020)	Polish	Europe	Mean Diff	0.93		23	91	25.92		74.1		12.9		190	21.82		78.2		10.8
Thomann et al (2020)	German	Europe	Both	0.86	0.01	25	283	26.5	2.4	73.8	5.2	13.6	2.9	159	22	3.6	76	6	12.4	3.1
Townley et al (2019)	English	North America	Both	0.85	0.02	24	313	24.5	2.5	81.7	5	14.2	2.9	114	20.5	2.9	84	5.2	13.8	3.1
Trzepacz et al (2015)	English	North America	Mean Diff			17	219	25.57	2.75	77.69	6.24	16.42	2.72	299	23.41	3.38	74.19	7.91	16.18	2.76
Tsai et al (2016)	Mandarin	Asia	AUC	0.91	0.03	27	26							59
Wang et al (2019)	Mandarin	Asia	Mean Diff	0.97		23	136	26.51	2.08	69.24	11.41	14.29	2.5	120	20.19	3.06	76.87	7.87	11.31	3.23
Yan et al (2021)	Mandarin	Asia	Mean Diff				64	26.6	1	73.5	16			62	20.8	2.7	82	15.5
Yeung et al (2014)	Cantonese	Asia	Both	0.84	0.04	21	49	22.59	3.99	73.61	7.56	5.61	4.27	49	16.41	4.96	76.45	7.54	4.8	4.78
Yu et al (2012)	Mandarin	Asia	Both	0.71	0.02	21	865	22.29	5.36	70.4	7.13	10.48	5.33	115	17.78	6.29	71.45	7.26	8.43	5.46
Zhou et al (2014)	Mandarin	Asia	Both	0.72	0.1	26	148	21.5	0.73	67.66	7.16	6.96	0.49	24	18.3	1.56	67.17	6.59	6.17	1.24
